# Supplementary material for: Hydrogen peroxide signaling via its transformation to a stereospecific alkyl hydroperoxide that escapes reductive inactivation
Source: Nat Commun. 2021 Nov 16;12:6626. doi: 10.1038/s41467-021-26991-5 (PMC8595612; doi:10.1038/s41467-021-26991-5)
Supplement: Supplementary file 4 — Source Data [file 41467_2021_26991_MOESM4_ESM.zip]

Archive with 2 entries (2 files):
- 274241_2_related_ms_5933608_r06171.xlsx
- 274241_2_related_ms_5933630_r065b0.xlsx
