# Supplementary material for: Hydrogen peroxide signaling via its transformation to a stereospecific alkyl hydroperoxide that escapes reductive inactivation
Source: Nat Commun. 2021 Nov 16;12:6626. doi: 10.1038/s41467-021-26991-5 (PMC8595612; doi:10.1038/s41467-021-26991-5)
Supplement: Supplementary file 4 — Source Data [file 41467_2021_26991_MOESM4_ESM.zip › 274241_2_related_ms_5933608_r06171.xlsx]

## Sheet: Fig S1a
	Auranofin concentration response curves
	n=1
			mN	Delta	%
		Baseline	1.5
		NE 3x10-6	3.9	2.4
		10 pM	2.4	1.5	62.5
		100 pM	3.9	0	0
		1 nM	3.9	0	0
		10 nM	3.8	0.1	4.16667
		100 nM	3.6	0.3	12.5
		1 μM	2.9	1	41.6667
	n=2
			mN	Delta	%
		Baseline	2.2
		NE 3x10-6	8.8	6.6
		10 pM	8.8	0	0
		100 pM	8.8	0	0
		1 nM	8.7	0.1	1.51515
		10 nM	7.8	1	15.1515
		100 nM	6.8	2	30.303
		1 μM	7.5	1.3	19.697
	n=3
			mN	Delta	%
		Baseline	-1.38
		NE 3x10-6	4.4	5.78
		10 pM	4.4	0	0
		100 pM	4.4	0	0
		1 nM	4.4	0	0
		10 nM	3.9	0.5	8.65052
		100 nM	2.3	2.1	36.3322
		1 μM	3.2	1.2	20.7612

## Sheet: Fig S1b
		Auranofin relaxation; adrenergic contracted						Auranofin relaxation; KCl contracted
	Repeat number	1	2	3	4	5	6	1	2	3	4	5	6
	Baseline tension (mN)	2.4	2	2.7	2.2	1.8	2.3	2.5	1.9	1.7	2	2.3	3
	Tension after adrenergic stimuli (mN)	7.6	8.8	9.8	9.5	7.9	8.8	7.2	4.4	7.6	6.1	6.1	9.6
	Delta increase in tension (mN)	5.2	6.8	7.1	7.3	6.1	6.5	4.7	2.5	5.9	4.1	3.8	6.6
	Tension after exposure to auranofin (mN)	6.5	7.2	6.6	7	6.5	7.2	7.4	3.4	7.1	5.8	5.9	8.5
	Delta decrease in tension (mN)	1.1	1.6	3.2	2.5	1.4	1.6	-0.2	1	0.5	0.3	0.2	1.1
	Percentage reversal of pre-imposed tension (%)	21.1538	23.5294	45.0704	34.2466	22.9508	24.6154	-4.25532	40	8.47458	7.31707	5.26316	16.6667
	Percentage reversal of pre-imposed tension for associated veh (%)
	Response to AUR minus Veh (%)	21.1538	23.5294	45.0704	34.2466	22.9508	24.6154	-4.25532	40	8.47458	7.31707	5.26316	16.6667
	n=1			n=2												n=3											n=4
	n=5			n=6

## Sheet: Fig S1c
		Auranofin relaxation Krebs				Auranofin relaxation Krebs + L-NAME and Indomethacin
	Repeat number	1	2	3	4	1	2	3	4
	Baseline tension (mN)	2.6	1.9	1.5	2.8	3	1.8	2.2	1.6
	Tension after adrenergic stimuli (mN)	7.2	5.2	4.9	9.8	11.5	5.6	7.22	7.1
	Delta increase in tension (mN)	4.6	3.3	3.4	7	8.5	3.8	5.02	5.5
	Tension after exposure to auranofin (mN)	5.9	4.6	3.85	8.7	9.3	4.7	5.33	5.9
	Delta decrease in tension (mN)	1.3	0.6	1.05	1.1	2.2	0.9	1.89	1.2
	Percentage reversal of pre-imposed tension (%)	28.2609	18.1818	30.8824	15.7143	25.8824	23.6842	37.6494	21.8182
	Percentage reversal of pre-imposed tension for associated veh (%)
	Response to AUR minus Veh (%)	28.2609	18.1818	30.8824	15.7143	25.8824	23.6842	37.6494	21.8182
	n=1		n=2								n=3										n=4

## Sheet: Fig S1d
	BCNU concentration response curves
	n=1
			mN	Delta	%
		Baseline	2.3
		NE 3x10-6	7.9	5.6
		10 nM	8	-0.1	-1.78571
		100 nM	8	-0.1	-1.78571
		1 μM	8	-0.1	-1.78571
		10 μM	7.8	0.1	1.78571
		100 μM	5.2	2.7	48.2143
		1 mM	5.85	2.05	36.6071
	n=2		mN	Delta	%
		Baseline	2.1
		NE 3x10-6	6.7	4.6
		10 nM	6.7	0	0
		100 nM	6.7	0	0
		1 μM	6.3	0.4	8.69565
		10 μM	6.2	0.5	10.8696
		100 μM	5.2	1.5	32.6087
		1 mM	4.5	2.2	47.8261
	n=3		mN	Delta	%
		Baseline	1.4
		NE 3x10-6	5.1	3.7
		10 nM	5.1	0	0
		100 nM	5.1	0	0
		1 uM	5	0.1	2.7027
		10 uM	4.6	0.5	13.5135
		100 uM	4.2	0.9	24.3243
		1 mM	3.4	1.7	45.9459

## Sheet: Fig S2
COMBINED DATA
	Primary antibody used	Target	Naïve (fmol/μg tissue)		LPS-treated (fmol/μg tissue)
			Abdominal Aorta	Mesenteric Artery	Abdominal Aorta	Mesenteric Artery
	AdipoGen, YIF-LF-MA0214	Prx1	0.00433588	0.5259	2.27284	2.809
			0	0.311904	4.3825	2.76238
			0.159448	0.125181	1.71337	4.0678
	Sigma, R8656	Prx2	24.1224	22.7145	13.0522	14.0243
			23.9347	21.5881	11.6798	11.8513
			26.0935	21.4943	15.5826	16.0114
			23.5592	21.2127
	Abfrontier, LF-PA0030	Prx3	0	0	1.32729	0
			0	0	0	0.42448
			0	0	0	0.560694
			0	0
	Abcam, ab184167	Prx4	26.337	9.04762	39.8775	36.326
			27.9121	13.7363	32.9521	26.1156
			26.7033	14.359	32.8634	17.9473
			28.3516	15.4579
	Abcam, ab180587	Prx5	0	0	0.0259656	0
			0.0654888	0.298183	0.00851996	0.010278
			0.688329	0.643741	0.00162285	0.0209618
			0.284249	0.699476
	Abcam, ab59543	Prx6	0.0230354	0.0907399	0.0332639	6.94444e-05
			0.0380758	0.0789879	0.00701389	0.00819444
			0.0799364	0.0808627	0.0252778	0.0103472
			0.0954686	0.189014
	Abcam, ab62204	GPx1	1.67629	4.3472	0.204698	0
			5.65858	3.66213	0.364462	0.0437688
			5.03843	4.39253	0.0572489	0.254624
			7.63915	4.15628
	Abcam, ab125066	GPx4	23.1178	41.6628	10.6792	9.48528
			40.9007	21.5427	6.93155	4.67631
			14.1501	17.3002	10.5797	2.77594
			6.7067	21.5935
	ENZO Life Sciences, ADI-KAP-PK005	PKG1α	2.49002	4.47368	2.63126	0.380967
			4.60526	4.86842	2.08241	1.79184
			3.94737	2.89474	1.47221	1.54001
			6.44737	2.89474	13.2208	18.6551
			13.6533	15.0052	10.4766	13.7885
			8.39477	12.4773

## Sheet: Fig S3b
	Dimer/total (a.u.)
	Control			cis-WOOH			trans-WOOH			H2O2
-WOOH (μM)	Rep 1	Rep 2	Rep 3	Rep 1	Rep 2	Rep 3	Rep 1	Rep 2	Rep 3	Rep 1	Rep 2	Rep 3
	0.0761615	0.0964822	0.0789409
1				0.127414	0.111336	0.12097	0.131424	0.090263	0.148711	0.478301	0.501345	0.618998
2.5				0.152288	0.134756	0.129326	0.157791	0.166121	0.195814	0.609462	0.610731	0.799483
5				0.166506	0.177657	0.14873	0.221738	0.22152	0.277836	0.938394	0.938584	0.958474
10				0.219386	0.220113	0.220541	0.270712	0.263546	0.43019	0.955024	0.945608	0.942684
15				0.240172	0.246113	0.290416	0.409737	0.37003	0.522234	0.926712	0.920902	0.946149
20				0.30701	0.276477	0.314499	0.535809	0.535922	0.629195	0.903118	0.922709	0.929006

## Sheet: Fig S4a
In film below, concentrations incorrectly labelled
True concentrations are as below
μM (annotated on film)	μM (true concentration
5	32.5
10	65
15	97.5
20	130
	65
	97.5
	130 uM

## Sheet: Fig S4b
In film below, concentrations incorrectly labelled
True concentrations are as below
mM (annotated on film)	mM (true concentration
10	6.5
40	26

## Sheet: Fig S4c
	% monomer relative to t0
Time (s)	32.5 μM					65 μM					97.5 μM					130 μM
0	100	100	100	100	100	100	100	100	100	100	100	100	100	100	100	100	100	100	100	100
10	68.41	41.41	41.41	57.65	49.05	36.39	24.72	24.72	49.41	13.36	18.98	7.29	7.29	47.83	16.23	5.33	2.83	2.83	50.88	3.88
20	60.26	20.45	20.45	50.27	42.71	25.99	9.59	9.59	41.19	7.83	9.02	3.64	3.64	39.22	3.98	0.55	0.59	0.59	34.51	2.43
30	59	13.21	13.21	44.5	16.85	14.79	3.54	3.54	36.3	1.15	15.88	1.85	1.85	31.48	9.29	2.29	0.17	0.17	34.62	0.98
40	54.65	2.11	2.11	42.09	12.42	4.49	0.97	0.97	38.35	4.65	1.77	-0.42	-0.42	41.3	0.32	2.03	0.63	0.63	20.97	0.75

## Sheet: Fig S4d
	% monomer
Time (s)	6.5 μM	26 μM
0		99.81
10	18.54	3.34
20	8.59	1.07
30	5.04	1.32
40	2.3	0.08

[truncated: 12 more sheets: Fig S4e, Fig S5a-b, Fig S5c-d, Fig S6a, Fig S6b, Fig S6c, Fig S6d, Fig S7a, Fig S7b, Fig S8b, Fig S9, Fig S10]
