# Supplementary material for: Hydrogen peroxide signaling via its transformation to a stereospecific alkyl hydroperoxide that escapes reductive inactivation
Source: Nat Commun. 2021 Nov 16;12:6626. doi: 10.1038/s41467-021-26991-5 (PMC8595612; doi:10.1038/s41467-021-26991-5)
Supplement: Supplementary file 4 — Source Data [file 41467_2021_26991_MOESM4_ESM.zip › 274241_2_related_ms_5933630_r065b0.xlsx]

## Sheet: Fig 1d
	Auranofin induced arterial relaxation					0.1% DMSO control						AUR induced arterial relaxation; Vehicle control
Repeat number	1	2	3	4	5	1	2	3	4	5
Baseline tension (mN)	1.55	2.9	1.9	1.7	2.4	1.7	3.1	1.8	1.7	2.8			n=1				n=2						n=3						n=4					n=5
Tension after adrenergic stimuli (mN)	5.55	6.6	3.9	4.6	7.9	4.2	9	3.6	5.6	8.8
Delta increase in tension (mN)	4	3.7	2	2.9	5.5	2.5	5.9	1.8	3.9	6
Tension after exposure to auranofin of veh (mN)	4.6	5.3	3.4	2.7	6.3	4.2	8.7	3.6	5.2	8.8
Delta decrease in tension (mN)	0.95	1.3	0.5	1.9	1.6	0	0.3	0	0.4	0
Percentage reversal of pre-imposed tension (%)	23.75	35.1351	25	65.5172	29.0909	0	5.08475	0	10.2564	0
													BCNU induced arterial relaxation; Vehicle control
													n=1; duplicate arteries average values shown in table				n=2						n=3						n=4
	BCNU induced arterial relaxation				0.1% EtOH control
Repeat number	1	2	3	4	1	2	3	4
Baseline tension (mN)	1.7	1.8	2.1	2.9	1.6	1.8	3.7	2.7
Tension after adrenergic stimuli (mN)	7.73	7.6	4.6	6.7	8.65	9.66	6.5	8
Delta increase in tension (mN)	6.03	5.8	2.5	3.8	7.05	7.86	2.8	5.3
Tension after exposure to BCNU or Veh (mN)	5.3	5.63	4	4.4	8.55	10.2	6.7	8.2
Delta decrease in tension (mN)	2.43	1.97	0.6	2.3	0.1	-0.54	-0.2	-0.2
Percentage reversal of pre-imposed tension (%)	40.2985	33.9655	24	60.5263	1.41844	-6.87023	-7.14286	-3.77358

## Sheet: Fig 1e
		Auranofin-induced arterial relaxation							BCNU -induced arterial relaxation							AUR plus BCNU-induced arterial relaxation
	Repeat number	1	2	3	4	5	6	7	1	2	3	4	5	6	7	1	2	3	4	5	6	7
	Baseline tension (mN)	1	2.1	1.9	2.3	3	1.6	3.6	1.8	3.6	1.7	1.5	2.8	2.5	1.7	1.22	2.3	1.9	2.1	2.6	1.6	1.3
	Tension after adrenergic stimuli (mN)	6	5.1	5.6	8.8	12	8.9	11.5	5	6.7	5.7	7.3	12.3	10.2	6.9	5.9	6.6	4.8	8.2	8.4	8.4	6.7
	Delta increase in tension (mN)	5	3	3.7	6.5	9	7.3	7.9	3.2	3.1	4	5.8	9.5	7.7	5.2	4.68	4.3	2.9	6.1	5.8	6.8	5.4
	Tension after exposure to auranofin of veh (mN)	5.3	4	5.2	7.2	8.6	6.3	10.2	4	5.8	4.7	5.6	7.4	6.7	5.6	4.5	4.3	3.9	4.4	4	2.6	3.2
	Delta decrease in tension (mN)	0.7	1.1	0.4	1.6	3.4	2.6	1.3	1	0.9	1	1.7	4.9	3.5	1.3	1.4	2.3	0.9	3.8	4.4	5.8	3.5
	Percentage reversal of pre-imposed tension (%)	14	36.6667	10.8108	24.6154	37.7778	35.6164	16.4557	31.25	29.0323	25	29.3103	51.5789	45.4545	25	29.9145	53.4884	31.0345	62.2951	75.8621	85.2941	64.8148
	Percentage reversal of pre-imposed tension for associated veh (%)	3							3							3		0
	Response to AUR minus Veh (%)	11	36.6667	10.8108	24.6154	37.7778	35.6164	16.4557	28.25	29.0323	25	29.3103	51.5789	45.4545	25	26.9145	53.4884	31.0345	62.2951	75.8621	85.2941	64.8148
	n=1; all conditions								n=2; all conditions															n=3; all conditions
	n=4; all conditions								n=5; all conditions															n=6; all conditions
	n=7; all conditions

## Sheet: Fig 1f
	Auranofin-induced arterial relaxation C57BL6/N PKG1α WT								Auranofin-induced arterial relaxation C57BL6/N PKG1α C42S
Repeat number	1	2	3	4	5	6	7	8	1	2	3	4	5	6	7			Auranofin-induced arterial relaxation C57BL6/N PKG1α WT
Baseline tension (mN)	1.9	3.2	1.6	3.8	1.9	2.27	2.6	2.3	1.8	2.35	1.9	1.86667	2.9	1.5	2.13
Tension after adrenergic stimuli (mN)	6	7	4.9	10.5	7.8	7.67	9.8	9.5	4.8	7.9	8.4	6.63333	11.25	3.85	5.9			n=1						n=2						n=3						n=4							n=5						n=6; duplicate arteries average values shown in table
Delta increase in tension (mN)	4.1	3.8	3.3	6.7	5.9	5.4	7.2	7.2	3	5.55	6.5	4.76667	8.35	2.35	3.77
Tension after exposure to auranofin (mN)	4.5	5	2.8	9.2	6.4	5.7	6.5	7.1	4.4	6.9	7.95	5.5	10.5	3.58	5
Delta decrease in tension (mN)	1.5	2	2.1	1.3	1.4	1.97	3.3	2.4	0.4	1	0.45	1.13333	0.75	0.27	0.9
Percentage reversal of pre-imposed tension (%)	36.5854	52.6316	63.6364	19.403	23.7288	36.4815	45.8333	33.3333	13.3333	18.018	6.92308	23.7762	8.98204	11.4894	23.8727
Percentage reversal of pre-imposed tension for associated veh (%)	0	6.9	0	-2.7	0	0	0	0	0	0.4	-1.6	0	0
Response to AUR minus Veh (%)	36.5854	45.7316	63.6364	22.103	23.7288	36.4815	45.8333	33.3333	13.3333	17.618	8.52308	23.7762	8.98204	11.4894	23.8727
	BCNU-induced arterial relaxation C57BL6/N PKG1α WT				BCNU-induced arterial relaxation C57BL6/N PKG1α C42S
Repeat number	1	2	3	4	1	2	3	4	5
Baseline tension (mN)	1.7	1.8	2.6	2	1.7	3	2	1.7	1.4
Tension after adrenergic stimuli (mN)	8.5	5	6.1	6.8	6.1	7.5	5.1	5.2	5.1
Delta increase in tension (mN)	6.8	3.2	3.5	4.8	4.4	4.5	3.1	3.5	3.7
Tension after exposure to auranofin (mN)	2.6	3.6	3.2	3.6	4.7	6.7	4.6	3.7	4.2
Delta decrease in tension (mN)	5.9	1.4	2.9	3.2	1.4	0.8	0.5	1.5	0.9
Percentage reversal of pre-imposed tension (%)	86.7647	43.75	82.8571	66.6667	31.8182	17.7778	16.129	42.8571	24.3243
Percentage reversal of pre-imposed tension for associated veh (%)	1.9	-2.9	-5.9	2.1	13.8	1.3	-4.3	12	0
Response to AUR minus Veh (%)	84.8647	46.65	88.7571	64.5667	18.0182	16.4778	20.429	30.8571	24.3243
																		Auranofin-induced arterial relaxation C57BL6/N PKG1α C42S
																		n=1						n=2; duplicate arteries average values shown in table						n=3; duplicate arteries average values shown in table						n=4; duplicate arteries average values shown in table							n=5; duplicate arteries average values shown in table						n=6
																		BCNU-induced arterial relaxation C57BL6/N PKG1α WT
																		n=1						n=2						n=3						n=4
																																			n 4
																		BCNU-induced arterial relaxation C57BL6/N PKG1α C42S
																																											n=5
																		n=1						n=2						n=3						n=4

## Sheet: Fig 1g
	BCNU- induced arterial relaxation; naïve					BCNU-induced arterial relaxation; LPS treated								BCNU-induced arterial relaxation; naïve
Repeat number	1	2	3	4	5	1	2	3	4	5	6
Baseline tension (mN)	1	1.8	2.1	2.6	2.6	2	0.9	2.4	2.4	1.5	1.8			n=1						n=2						n=3						n=4							n=5
Tension after adrenergic stimuli (mN)	7	7.7	4.6	8.2	5.9	5.1	5.9	8.6	7.2	4.6	4.1
Delta increase in tension (mN)	6	5.9	2.5	5.6	3.3	3.1	5	6.2	4.8	3.1	2.3
Tension after exposure to auranofin (mN)	4.8	5.5	4	6.1	4.9	4.6	5.1	7.3	7.2	4.4	4.1
Delta decrease in tension (mN)	2.2	2.2	0.6	2.1	1	0.5	0.8	1.3	0	0.2	0
Percentage reversal of pre-imposed tension (%)	36.6667	37.2881	24	37.5	30.303	16.129	16	20.9677	0	6.45161	0
Percentage reversal of pre-imposed tension for associated veh (%)	-2.6	3.9	-7.1	10.1	-3.2	-4.3	3.8	0	0	0	0
Response to AUR minus Veh (%)	39.2667	33.3881	31.1	27.4	33.503	20.429	12.2	20.9677	0	6.45161	0
														BCNU-induced arterial relaxation; LPS treated
																				n=2							n=3-4					n=5-6
														n=1
	Auranofin-induced arterial relaxation; naïve						Auranofin-induced arterial relaxation; LPS treated
Repeat number	1	2	3	4	5	6	1	2	3	4	5
Baseline tension (mN)	1.55	2.9	2.2	3.4	1.7	3	2.4	2	1.9	1.3	1.8			Auranofin-induced arterial relaxation; naive
Tension after adrenergic stimuli (mN)	5.55	6.6	10.4	6.6	5.7	10.9	9.7	6.6	3.9	6.1	6.4
Delta increase in tension (mN)	4	3.7	8.2	3.2	4	7.9	7.3	4.6	2	4.8	4.6			n=1; duplicate arteries average values shown in table							n=2							n=3							n=4							n=5							n=6
Tension after exposure to auranofin (mN)	4.6	5.3	7.8	5.2	4.2	8.9	9.4	5.7	3.4	5.8	6.1
Delta decrease in tension (mN)	0.95	1.3	2.6	1.4	1.5	2	0.3	0.9	0.5	0.3	0.3
Percentage reversal of pre-imposed tension (%)	23.75	35.1351	31.7073	43.75	37.5	25.3165	4.10959	19.5652	25	6.25	6.52174
Percentage reversal of pre-imposed tension for associated veh (%)	0		-1.8	-3.1	2.6	-8	0	0	0	0	-2
Response to AUR minus Veh (%)	23.75	35.1351	33.5073	46.85	34.9	33.3165	4.10959	19.5652	25	6.25	8.52174
														Auranofin-induced arterial relaxation; LPS treated
														n=1							n=2							n=3							n=4							n=5

## Sheet: Fig 1h
H2O2 concentration response curve; naïve																					H2O2 concentration response curve; naïve
n=1					n=2					n=3					n=4						n=1							n=2								n=3							n=4
	mN	Delta	%			mN	Delta	%			mN	Delta	%			mN	Delta	%
Baseline	2.8				Baseline	2.4				Baseline	1.9				Baseline	2.2
NE 3x10-6	9.5	6.7			NE 3x10-6	8.1	5.7			NE 3x10-6	6.97	5.07			NE 3x10-6	8.5	6.3
1 μM	9.4	0.1	1.49254		1 μM	7.9	0.2	3.50877		1 μM	6.9	0.07	1.38067		1 μM	8.5	0	0
3 μM	9.4	0.1	1.49254		3 μM	7.1	1	17.5439		3 μM	7	-0.03	-0.591716		3 μM	8.5	0	0
10 μM	9.6	-0.1	-1.49254		10 μM	6.6	1.5	26.3158		10 μM	7	-0.03	-0.591716		10 μM	8.5	0	0
30 μM	9.3	0.2	2.98507		30 μM	3.8	4.3	75.4386		30 μM	6.8	0.17	3.35306		30 μM	8.2	0.3	4.7619
100 μM	5.2	4.3	64.1791		100 μM	2.9	5.2	91.2281		100 μM	3.7	3.27	64.497		100 μM	4.7	3.8	60.3175
300 μM	3.4	6.1	91.0448		300 μM	2.9	5.2	91.2281		300 μM	2.7	4.27	84.2209		300 μM	2.9	5.6	88.8889
1 mM	3.4	6.1	91.0448		1 mM	3.2	4.9	85.9649		1 mM	2.6	4.37	86.1933		1 mM	3	5.5	87.3016
H2O2 concentration response curve; LPS
																				H2O2 concentration response curve; LPS
n=1					n=2					n=3					n=4
																					n=1							n=2								n=3							n=4
	mN	Delta	%			mN	Delta	%			mN	Delta	%			mN	Delta	%
Baseline	1.7				Baseline	2.2				Baseline	1.8				Baseline	1.8
NE 3x10-6	3.7	2			NE 3x10-6	5.5	3.3			NE 3x10-6	9.8	8			NE 3x10-6	6.4	4.6
1 μM	3.7	0	0		1 μM	5.4	0.1	3.0303		1 μM	9.8	0	0		1 μM	8.4	-2	-43.4783
3 μM	3.7	0	0		3 μM	5.2	0.3	9.09091		3 μM	9.8	0	0		3 μM	6.4	0	0
10 μM	3.8	-0.1	-5		10 μM	5.6	-0.1	-3.0303		10 μM	9.8	0	0		10 μM	6.4	0	0
30 μM	4.1	-0.4	-20		30 μM	4.2	1.3	39.3939		30 μM	9.3	0.5	6.25		30 μM	5.6	0.8	17.3913
100 μM	2.4	1.3	65		100 μM	2.4	3.1	93.9394		100 μM	4.2	5.6	70		100 μM	3.1	3.3	71.7391
300 μM	2.1	1.6	80		300 μM	2.8	2.7	81.8182		300 μM	3	6.8	85		300 μM	2.9	3.5	76.087
1 mM	2.1	1.6	80		1 mM	2.9	2.6	78.7879		1 mM	4.7	5.1	63.75		1 mM	3.5	2.9	63.0435

## Sheet: Fig 1i
Prx2			monomer/total					Prx2			dimer/total
	Naïve	LPS	Naïve	LPS	Naïve	LPS			Naïve	LPS	Naïve	LPS	Naïve	LPS
RBC	0.97	0.99	0.98	0.99	0.99	0.99		RBC	0.03	0.01	0.02	0.01	0.02	0.01
Aorta	0.462585	0.537206	0.639516	0.442812	0.602118	0.544954		Aorta	0.537415	0.462794	0.360484	0.557188	0.397882	0.455046
Mesentery	0.3879	0.287411	0.606667	0.520885	0.226306	0.340333		Mesentery	0.6121	0.712589	0.393333	0.479115	0.773694	0.659667
								Prx4			dimer/total
									Naïve	LPS	Naïve	LPS	Naïve	LPS
											0.462075	0.533191	0.138893	0.600346
								Aorta	0	0	0.516084	0.577236	0.0489421	0.550562
								Mesentery	0	0	0.456548	0.499383	0.466032	0.535842
								PKG1α			dimer/total
									Naïve	LPS	Naïve	LPS	Naïve	LPS
											0.0104976	0.0131653	0.0391909	0.0283613
								Aorta	0	0	0.0164969	0.0225564	0.0523691	0.0154189
								Mesentery	0	0	0.0192664	0.0264454	0.0457328	0.0410711

## Sheet: Fig 2b
Tissue	LPS	GSH.NEM (nmol.mg protein)
Liver	-	12.778
Liver	-	12.2248
Liver	-	15.2631
Liver	-	15.2122
Liver	+	1.06837
Liver	+	1.6562
Liver	+	2.99247
Liver	+	2.03462
Mesentery	-	0.357205
Mesentery	-	0.408945
Mesentery	-	0.296452
Mesentery	-	0.538574
Mesentery	+	0.273009
Mesentery	+	0.270301
Mesentery	+	0.263574
Mesentery	+	0.27462
Aorta	-	0.671857
Aorta	-	0.531036
Aorta	-	0.712872
Aorta	-	0.734871
Aorta	+	0.641552
Aorta	+	0.505309
Aorta	+	0.555412
Aorta	+	0.752271

## Sheet: Fig 3a
	EXP 1
	EXP 2

## Sheet: Fig 3b
	% monomer relative to t=0
	cis-WOOH (μM)
Time (s)	5	10	20	40
0	100	100	100	100
15	54.4245	31.6676	24.6516	9.18151
30	37.4064	16.8122	6.95992	5.73618
45	22.891	6.47645	3.93326	2.81462
60	13.5039	6.26412	3.76961	1.81715

## Sheet: Fig 3c
cis-WOOH (μM)	kobs (s-1)
5	0.04025
10	0.08277
20	0.101
40	0.183

[truncated: 20 more sheets: Fig 3d, Fig 3e, Fig 3f, Fig 4a, Fig 4b, Fig 4c, Fig 4d, Fig 4e, Fig 5b, Fig 5c, Fig 5d, Fig 6a, Fig 6b, Fig 7a, Fig 7b, Fig 7c, Fig 7d, Fig 7e, Fig 7f, Sheet2]
